# Supplementary material for: Lampreys and spinal cord regeneration: “a very special claim on the interest of zoologists,” 1830s-present
Source: Front Cell Dev Biol. 2023 May 9;11:1113961. doi: 10.3389/fcell.2023.1113961 (PMC10203415; doi:10.3389/fcell.2023.1113961)
Supplement: Supplementary file 1 [file Table1.XLSX]

## Sheet: 1-METHODS
All data were collected using ISI Web of Science on April 1, 2023. Each organism name (“lamprey,” “C. elegans,” “Aplysia,” and “zebrafish”) was searched by “topic,” and the results were then refined by “article type” (articles, review articles, OR book chapters) and, where relevant, by “Web of Science Category” (“Neurosciences”). The topic search terms were chosen by conventional ways of referenc…

## Sheet: 2-Fig. 6A
Analysis date: 1 April 2023. Search: ISI Web of Science (WOS) Core Collection. This data appears in Fig. 6A.	Publication year	Count	Publication year	Count		Publication year	(Topic: Lamprey) AND (articles, rev articles, OR book chapters)	(Topic: Lamprey) AND (WOS Cat: Neurosciences) AND (articles, rev articles, OR book chapters)	Proportion Neuro
WOS Core Collection	1900	2	1928	1		1970	33	1	0.030303
Topic Search: "lamprey"	1902	2	1947	1		1971	28	7	0.25
FILTER: Document types: Articles, review articles, OR book chapters	1905	5	1956	1		1972	16	1	0.0625
REFINE	1906	1	1967	2		1973	30	1	0.0333333
Total: 6031 (incl. 2023)	1907	1	1969	1		1974	19	3	0.157895
Analyze results: Publication years	1912	1	1970	1		1975	31	1	0.0322581
Select all data rows	1914	2	1971	7		1976	33	4	0.121212
Download data table	1915	1	1972	1		1977	35	5	0.142857
Exclude 2023 when copying to Excel	1921	1	1973	1		1978	32	7	0.21875
Data is continuous beginning 1950	1922	1	1974	3		1979	54	13	0.240741
From above data: Analyze results: WOS Categories	1923	1	1975	1		1980	78	4	0.0512821
Category: Neurosciences	1924	1	1976	4		1981	39	6	0.153846
REFINE	1926	2	1977	5		1982	46	6	0.130435
Total: 1240 (incl. 2023)	1927	1	1978	7		1983	62	8	0.129032
Analyze results: Publication years	1928	1	1979	13		1984	47	10	0.212766
Select all data rows	1929	3	1980	4		1985	54	21	0.388889
Download data table	1931	1	1981	6		1986	45	14	0.311111
Exclude 2023 when copying to Excel	1932	1	1982	6		1987	69	20	0.289855
Data is continuous beginning 1970	1934	1	1983	8		1988	60	18	0.3
	1935	4	1984	10		1989	53	20	0.377358
	1936	1	1985	21		1990	60	17	0.283333
Combined data at right, for 1970-2022	1937	1	1986	14		1991	100	34	0.34
Max proportion of total papers that are neurosciences (proportion neuro): 1992	1938	1	1987	20		1992	94	45	0.478723	Max
	1939	4	1988	18		1993	107	40	0.373832
	1942	2	1989	20		1994	126	40	0.31746
	1944	1	1990	17		1995	136	36	0.264706
	1946	1	1991	34		1996	111	43	0.387387
	1947	1	1992	45		1997	134	53	0.395522
	1948	1	1993	40		1998	143	54	0.377622
	1950	1	1994	40		1999	134	54	0.402985
	1951	4	1995	36		2000	127	35	0.275591
	1952	1	1996	43		2001	138	31	0.224638
	1953	2	1997	53		2002	138	56	0.405797
	1954	2	1998	54		2003	193	33	0.170984
	1955	3	1999	54		2004	146	33	0.226027
	1956	6	2000	35		2005	135	44	0.325926
	1957	5	2001	31		2006	142	27	0.190141
	1958	3	2002	56		2007	163	47	0.288344
	1959	4	2003	33		2008	189	51	0.269841
	1960	8	2004	33		2009	147	26	0.176871
	1961	8	2005	44		2010	148	27	0.182432
	1962	4	2006	27		2011	166	27	0.162651
	1963	11	2007	47		2012	152	20	0.131579
	1964	5	2008	51		2013	203	34	0.167488
	1965	9	2009	26		2014	177	28	0.158192
	1966	5	2010	27		2015	174	16	0.091954
	1967	17	2011	27		2016	197	15	0.0761421
	1968	15	2012	20		2017	172	24	0.139535
	1969	17	2013	34		2018	179	17	0.0949721
	1970	33	2014	28		2019	163	12	0.0736196
	1971	28	2015	16		2020	188	21	0.111702
	1972	16	2016	15		2021	238	14	0.0588235
	1973	30	2017	24		2022	145	10	0.0689655
	1974	19	2018	17
	1975	31	2019	12
	1976	33	2020	21
	1977	35	2021	14
	1978	32	2022	10
	1979	54
	1980	78
	1981	39
	1982	46
	1983	62
	1984	47
	1985	54
	1986	45
	1987	69
	1988	60
	1989	53
	1990	60
	1991	100
	1992	94
	1993	107
	1994	126
	1995	136
	1996	111
	1997	134
	1998	143
	1999	134
	2000	127
	2001	138
	2002	138
	2003	193
	2004	146
	2005	135
	2006	142
	2007	163
	2008	189
	2009	147
	2010	148
	2011	166
	2012	152
	2013	203
	2014	177
	2015	174
	2016	197
	2017	172
	2018	179
	2019	163
	2020	188
	2021	238
	2022	145

## Sheet: 3-Fig. 6B
LAMPREY										C. ELEGANS										APLYSIA										ZEBRAFISH
Analysis date: 1 April 2023. Search: ISI Web of Science (WOS) Core Collection. This data appears in Fig. 6B.	Publication year	(Topic: Lamprey) AND (articles, rev articles, OR book chapters)	Publication year	(Topic: Lamprey) AND (WOS Cat: Neurosciences) AND (articles, rev articles, OR book chapters)	Publication year (beginning continuous data for neuro papers)	(Topic: Lamprey) AND (articles, rev articles, OR book chapters)	(Topic: Lamprey) AND (WOS Cat: Neurosciences) AND (articles, rev articles, OR book chapters)	Lamprey PROPORTION NEURO, 1970-2022		Analysis date: 1 April 2023. Search: ISI Web of Science (WOS) Core Collection. This data appears in Fig. 6B.	Publication year	(Topic: C. elegans) AND (articles, rev articles, OR book chapters)	Publication year	(Topic: C. elegans) AND (WOS Cat: Neurosciences) AND (articles, rev articles, OR book chapters)	Publication year (beginning continuous data for neuro papers)	(Topic: C. elegans) AND (articles, rev articles, OR book chapters)	(Topic: C. elegans) AND (WOS Cat: Neurosciences) AND (articles, rev articles, OR book chapters)	C. elegans PROPORTION NEURO 1989-2022		Analysis date: 1 April 2023. Search: ISI Web of Science (WOS) Core Collection. This data appears in Fig. 6B.	Publication year	(Topic: Aplysia) AND (articles, rev articles, OR book chapters)	Publication year	(Topic: Aplysia) AND (WOS Cat: Neurosciences) AND (articles, rev articles, OR book chapters)	Publication year (beginning continuous data for neuro papers)	(Topic: Aplysia) AND (articles, rev articles, OR book chapters)	(Topic: Aplysia) AND (WOS Cat: Neurosciences) AND (articles, rev articles, OR book chapters)	Aplysia PROPORTION NEURO 1967-2022		Analysis date: 1 April 2023. Search: ISI Web of Science (WOS) Core Collection. This data appears in Fig. 6B.	Publication year	(Topic: Zebrafish) AND (articles, rev articles, OR book chapters)	Publication year	(Topic: Zebrafish) AND (WOS Cat: Neurosciences) AND (articles, rev articles, OR book chapters)	Publication year (beginning continuous data for neuro papers)	(Topic: Zebrafish) AND (articles, rev articles, OR book chapters)	(Topic: Zebrafish) AND (WOS Cat: Neurosciences) AND (articles, rev articles, OR book chapters)	Zebrafish PROPORTION NEURO 1981-2022
WOS Core Collection	1900	2	1928	1	1970	33	1	0.030303		WOS Core Collection	1955	1	1975	3	1989	71	2	0.028169		WOS Core Collection	1900	1	1963	1	1967	13	4	0.307692		WOS Core Collection	1955	1	1972	1	1981	7	1	0.142857
Topic Search: "lamprey"	1902	2	1947	1	1971	28	7	0.25		Topic Search: "Caenorhabditis elegans"	1963	1	1977	1	1990	95	4	0.0421053		Topic Search: "Aplysia"	1901	2	1965	3	1968	14	2	0.142857		Topic Search: "Zebrafish"	1958	2	1981	1	1982	9	3	0.333333
FILTER: Document types: Articles, review articles, OR book chapters	1905	5	1956	1	1972	16	1	0.0625		FILTER: Document types: Articles, review articles, OR book chapters	1965	1	1980	1	1991	215	15	0.0697674		FILTER: Document types: Articles, review articles, OR book chapters	1904	4	1967	4	1969	21	4	0.190476		FILTER: Document types: Articles, review articles, OR book chapters	1962	1	1982	3	1983	12	1	0.0833333
REFINE	1906	1	1967	2	1973	30	1	0.0333333		REFINE	1966	4	1981	1	1992	252	18	0.0714286		REFINE	1905	1	1968	2	1970	24	6	0.25		REFINE	1963	1	1983	1	1984	11	3	0.272727
Total: 6,031 (incl. 2023)	1907	1	1969	1	1974	19	3	0.157895		Total: 39,408 (incl. 2023)	1967	1	1983	3	1993	328	16	0.0487805		Total: 6,374 (incl. 2023)	1910	2	1969	4	1971	27	6	0.222222		Total: 55,156 (incl. 2023)	1965	1	1984	3	1985	18	5	0.277778
Analyze results: Publication years	1912	1	1970	1	1975	31	1	0.0322581		Analyze results: Publication years	1968	1	1984	1	1994	393	16	0.0407125		Analyze results: Publication years	1913	1	1970	6	1972	39	9	0.230769		Analyze results: Publication years	1966	1	1985	5	1986	11	5	0.454545
Select all data rows	1914	2	1971	7	1976	33	4	0.121212		Select all data rows	1971	2	1985	8	1995	505	25	0.049505		Select all data rows	1917	1	1971	6	1973	32	5	0.15625		Select all data rows	1967	2	1986	5	1987	9	1	0.111111
Download data table	1915	1	1972	1	1977	35	5	0.142857		Download data table	1972	2	1987	3	1996	615	44	0.0715447		Download data table	1924	2	1972	9	1974	49	20	0.408163		Download data table	1968	3	1987	1	1988	14	1	0.0714286
Exclude 2023 when copying to Excel	1921	1	1973	1	1978	32	7	0.21875		Exclude 2023 when copying to Excel	1973	2	1989	2	1997	681	45	0.0660793		Exclude 2023 when copying to Excel	1926	1	1973	5	1975	45	11	0.244444		Exclude 2023 when copying to Excel	1969	1	1988	1	1989	5	2	0.4
Data is continuous beginning 1950	1922	1	1974	3	1979	54	13	0.240741		Data is continuous beginning 1971	1974	8	1990	4	1998	819	62	0.0757021		Data is continuous beginning 1959	1932	1	1974	20	1976	55	20	0.363636		Data is continuous beginning 1965	1970	1	1989	2	1990	34	13	0.382353
Analyze results: WOS Categories	1923	1	1975	1	1980	78	4	0.0512821		Analyze results: WOS Categories	1975	11	1991	15	1999	948	82	0.0864979		Analyze results: WOS Categories	1935	1	1975	11	1977	83	32	0.385542		Analyze results: WOS Categories	1971	1	1990	13	1991	54	13	0.240741
Category: Neurosciences	1924	1	1976	4	1981	39	6	0.153846		Category: Neurosciences	1976	20	1992	18	2000	1101	79	0.071753		Category: Neurosciences	1936	1	1976	20	1978	55	21	0.381818		Category: Neurosciences	1972	4	1991	13	1992	62	15	0.241935
REFINE RESULTS BY SELECTED	1926	2	1977	5	1982	46	6	0.130435		REFINE RESULTS BY SELECTED	1977	14	1993	16	2001	1036	70	0.0675676		REFINE RESULTS BY SELECTED	1937	2	1977	32	1979	84	46	0.547619		REFINE RESULTS BY SELECTED	1973	1	1992	15	1993	82	20	0.243902
Total: 1,240 (incl. 2023)	1927	1	1978	7	1983	62	8	0.129032		Total: 2,405 (incl. 2023)	1978	28	1994	16	2002	1105	70	0.0633484		Total: 2,779 (incl. 2023)	1941	1	1978	21	1980	64	29	0.453125		Total: 4,351 (incl. 2023)	1974	5	1993	20	1994	114	26	0.22807
Analyze results: Publication years	1928	1	1979	13	1984	47	10	0.212766		Analyze results: Publication years	1979	22	1995	25	2003	1189	68	0.0571909		Analyze results: Publication years	1942	1	1979	46	1981	77	39	0.506494		Analyze results: Publication years	1975	2	1994	26	1995	137	25	0.182482
Select all data rows	1929	3	1980	4	1985	54	21	0.388889		Select all data rows	1980	29	1996	44	2004	1275	80	0.0627451		Select all data rows	1949	1	1980	29	1982	65	29	0.446154		Select all data rows	1976	5	1995	25	1996	265	29	0.109434
Download data table	1931	1	1981	6	1986	45	14	0.311111		Download data table	1981	32	1997	45	2005	1229	73	0.0593979		Download data table	1954	1	1981	39	1983	68	29	0.426471		Download data table	1977	7	1996	29	1997	288	30	0.104167
Exclude 2023 when copying to Excel	1932	1	1982	6	1987	69	20	0.289855		Exclude 2023 when copying to Excel	1982	50	1998	62	2006	1289	69	0.0535299		Exclude 2023 when copying to Excel	1955	1	1982	29	1984	75	41	0.546667		Exclude 2023 when copying to Excel	1978	5	1997	30	1998	309	45	0.145631
Data is continuous beginning 1970	1934	1	1983	8	1988	60	18	0.3		Data is continuous beginning 1989	1983	46	1999	82	2007	1318	81	0.0614568		Data is continuous beginning 1967	1957	1	1983	29	1985	94	52	0.553191		Data is continuous beginning 1981	1979	2	1998	45	1999	466	64	0.137339
Calculation of proportion of papers each year that are in category: "Neurosciences" (proportion neuro)	1935	4	1984	10	1989	53	20	0.377358		Calculation of proportion of papers each year that are in category: "Neurosciences" (proportion neuro)	1984	44	2000	79	2008	1412	88	0.0623229		Calculation of proportion of papers each year that are in category: "Neurosciences" (proportion neuro)	1959	1	1984	41	1986	91	41	0.450549		Calculation of proportion of papers each year that are in category: "Neurosciences" (proportion neuro)	1980	4	1999	64	2000	532	73	0.137218
Max proportion of total papers that are neurosciences (proportion neuro): 1992	1936	1	1985	21	1990	60	17	0.283333		Max proportion neuro: 1999	1985	59	2001	70	2009	1451	85	0.0585803		Max proportion neuro: 1999	1960	1	1985	52	1987	92	46	0.5		Max proportion neuro: 1986	1981	7	2000	73	2001	592	66	0.111486
	1937	1	1986	14	1991	100	34	0.34			1986	47	2002	70	2010	1525	99	0.064918			1961	1	1986	41	1988	96	48	0.5			1982	9	2001	66	2002	664	68	0.10241
	1938	1	1987	20	1992	94	45	0.478723			1987	47	2003	68	2011	1552	100	0.064433			1962	3	1987	46	1989	124	70	0.564516			1983	12	2002	68	2003	724	74	0.10221
	1939	4	1988	18	1993	107	40	0.373832			1988	68	2004	80	2012	1642	109	0.0663825			1963	6	1988	48	1990	104	47	0.451923			1984	11	2003	74	2004	952	115	0.120798
	1942	2	1989	20	1994	126	40	0.31746			1989	71	2005	73	2013	1605	111	0.0691589			1964	5	1989	70	1991	249	119	0.477912			1985	18	2004	115	2005	1017	90	0.0884956
	1944	1	1990	17	1995	136	36	0.264706			1990	95	2006	69	2014	1703	101	0.0593071			1965	9	1990	47	1992	247	102	0.412955			1986	11	2005	90	2006	1121	98	0.0874219
	1946	1	1991	34	1996	111	43	0.387387			1991	215	2007	81	2015	1647	97	0.058895			1966	3	1991	119	1993	237	115	0.485232			1987	9	2006	98	2007	1339	108	0.0806572
	1947	1	1992	45	1997	134	53	0.395522			1992	252	2008	88	2016	1702	97	0.0569918			1967	13	1992	102	1994	241	125	0.518672			1988	14	2007	108	2008	1473	139	0.0943652
	1948	1	1993	40	1998	143	54	0.377622			1993	328	2009	85	2017	1764	96	0.0544218			1968	14	1993	115	1995	224	102	0.455357			1989	5	2008	139	2009	1673	150	0.0896593
	1950	1	1994	40	1999	134	54	0.402985			1994	393	2010	99	2018	1729	109	0.0630422			1969	21	1994	125	1996	272	152	0.558824			1990	34	2009	150	2010	1799	167	0.0928293
	1951	4	1995	36	2000	127	35	0.275591			1995	505	2011	100	2019	1485	79	0.0531987			1970	24	1995	102	1997	212	112	0.528302			1991	54	2010	167	2011	2138	193	0.0902713
	1952	1	1996	43	2001	138	31	0.224638			1996	615	2012	109	2020	1606	93	0.0579078			1971	27	1996	152	1998	230	112	0.486957			1992	62	2011	193	2012	2308	251	0.108752
	1953	2	1997	53	2002	138	56	0.405797			1997	681	2013	111	2021	1683	93	0.0552585			1972	39	1997	112	1999	197	118	0.598985			1993	82	2012	251	2013	2525	229	0.0906931
	1954	2	1998	54	2003	193	33	0.170984			1998	819	2014	101	2022	1642	93	0.0566382			1973	32	1998	112	2000	174	90	0.517241			1994	114	2013	229	2014	2660	205	0.0770677
	1955	3	1999	54	2004	146	33	0.226027			1999	948	2015	97							1974	49	1999	118	2001	161	77	0.478261			1995	137	2014	205	2015	2836	233	0.082158
	1956	6	2000	35	2005	135	44	0.325926			2000	1101	2016	97							1975	45	2000	90	2002	143	70	0.48951			1996	265	2015	233	2016	3211	210	0.0654002
	1957	5	2001	31	2006	142	27	0.190141			2001	1036	2017	96							1976	55	2001	77	2003	174	89	0.511494			1997	288	2016	210	2017	3468	220	0.0634371
	1958	3	2002	56	2007	163	47	0.288344			2002	1105	2018	109							1977	83	2002	70	2004	157	68	0.433121			1998	309	2017	220	2018	3683	244	0.0662503
	1959	4	2003	33	2008	189	51	0.269841			2003	1189	2019	79							1978	55	2003	89	2005	130	49	0.376923			1999	466	2018	244	2019	3913	267	0.0682341
	1960	8	2004	33	2009	147	26	0.176871			2004	1275	2020	93							1979	84	2004	68	2006	177	74	0.418079			2000	532	2019	267	2020	4353	262	0.0601884
	1961	8	2005	44	2010	148	27	0.182432			2005	1229	2021	93							1980	64	2005	49	2007	110	43	0.390909			2001	592	2020	262	2021	4906	280	0.057073
	1962	4	2006	27	2011	166	27	0.162651			2006	1289	2022	93							1981	77	2006	74	2008	128	54	0.421875			2002	664	2021	280	2022	4462	259	0.0580457
	1963	11	2007	47	2012	152	20	0.131579			2007	1318									1982	65	2007	43	2009	122	57	0.467213			2003	724	2022	259
	1964	5	2008	51	2013	203	34	0.167488			2008	1412									1983	68	2008	54	2010	124	49	0.395161			2004	952
	1965	9	2009	26	2014	177	28	0.158192			2009	1451									1984	75	2009	57	2011	129	47	0.364341			2005	1017
	1966	5	2010	27	2015	174	16	0.091954			2010	1525									1985	94	2010	49	2012	135	36	0.266667			2006	1121
	1967	17	2011	27	2016	197	15	0.0761421			2011	1552									1986	91	2011	47	2013	90	34	0.377778			2007	1339
	1968	15	2012	20	2017	172	24	0.139535			2012	1642									1987	92	2012	36	2014	102	32	0.313725			2008	1473
	1969	17	2013	34	2018	179	17	0.0949721			2013	1605									1988	96	2013	34	2015	99	34	0.343434			2009	1673
	1970	33	2014	28	2019	163	12	0.0736196			2014	1703									1989	124	2014	32	2016	97	29	0.298969			2010	1799
	1971	28	2015	16	2020	188	21	0.111702			2015	1647									1990	104	2015	34	2017	108	33	0.305556			2011	2138
	1972	16	2016	15	2021	238	14	0.0588235			2016	1702									1991	249	2016	29	2018	98	28	0.285714			2012	2308
	1973	30	2017	24	2022	145	10	0.0689655			2017	1764									1992	247	2017	33	2019	77	16	0.207792			2013	2525
	1974	19	2018	17							2018	1729									1993	237	2018	28	2020	64	21	0.328125			2014	2660
	1975	31	2019	12							2019	1485									1994	241	2019	16	2021	66	18	0.272727			2015	2836
	1976	33	2020	21							2020	1606									1995	224	2020	21	2022	48	13	0.270833			2016	3211
	1977	35	2021	14							2021	1683									1996	272	2021	18							2017	3468
	1978	32	2022	10							2022	1642									1997	212	2022	13							2018	3683
	1979	54																			1998	230									2019	3913
	1980	78																			1999	197									2020	4353
	1981	39																			2000	174									2021	4906
	1982	46																			2001	161									2022	4462
	1983	62																			2002	143
	1984	47																			2003	174
	1985	54																			2004	157
	1986	45																			2005	130
	1987	69																			2006	177
	1988	60																			2007	110
	1989	53																			2008	128
	1990	60																			2009	122
	1991	100																			2010	124
	1992	94																			2011	129
	1993	107																			2012	135
	1994	126																			2013	90
	1995	136																			2014	102
	1996	111																			2015	99
	1997	134																			2016	97
	1998	143																			2017	108
	1999	134																			2018	98
	2000	127																			2019	77
	2001	138																			2020	64
	2002	138																			2021	66
	2003	193																			2022	48
	2004	146
	2005	135
	2006	142
	2007	163
	2008	189
	2009	147
	2010	148
	2011	166
	2012	152
	2013	203
	2014	177
	2015	174
	2016	197
	2017	172
	2018	179
	2019	163
	2020	188
	2021	238
	2022	145

## Sheet: 4-SUMMARY STATS
Raw totals (WOS Category="Neurosciences") AND (Articles, Review Articles, or Book Chapters) AND (Topic="organism"), Web of Science Core Collection, 1967-2022 (This data appears in Figure 6B.)						Annual Proportion Neuro (see tabs 2 and 3) Per Model Organism, 1967-2022 (Max Proportion Neuro for each organism highlighted and in red text.)						Calculation of Neurosciences Papers Per Organism Normalized to Total Neurosciences Papers Annually, 1967-2022 (This data depicted in chart at right. Note similar trends to non-normalized counts in Figure 6B, as noted in caption for Figure 6B.)							Neurosciences Papers Per Organism Normalized to Total Neurosciences Papers Annually, 1967-2022 (Values only, for input to chart at right.)
Publication year	(Lamprey) AND (NEURO) AND (articles, rev articles, OR book chapters)	(C. elegans) AND (NEURO) AND (articles, rev articles, OR book chapters)	(Aplysia) AND (NEURO) AND (articles, rev articles, OR book chapters)	(Zebrafish) AND (NEURO) AND (articles, rev articles, OR book chapters)		Publication year	Lamprey	C. elegans	Aplysia	Zebrafish		Publication year	WOS Category = Neurosciences AND (articles, rev articles, OR book chapters)	Lamprey	C. elegans	Aplysia	Zebrafish		Publication year	Lamprey	C. elegans	Aplysia	Zebrafish
1967			4			1967			0.307692			1967	1436			0.00278552			1967			0.00278552
1968			2			1968			0.142857			1968	1511			0.00132363			1968			0.00132363
1969			4			1969			0.190476			1969	1836			0.00217865			1969			0.00217865
1970	1		6			1970	0.030303		0.25			1970	2036	0.000491159		0.00294695			1970	0.000491159		0.00294695
1971	7		6			1971	0.25		0.222222			1971	2572	0.00272162		0.00233281			1971	0.00272162		0.00233281
1972	1		9			1972	0.0625		0.230769			1972	3047	0.000328192		0.00295372			1972	0.000328192		0.00295372
1973	1		5			1973	0.0333333		0.15625			1973	3489	0.000286615		0.00143308			1973	0.000286615		0.00143308
1974	3		20			1974	0.157895		0.408163			1974	3835	0.000782269		0.00521512			1974	0.000782269		0.00521512
1975	1		11			1975	0.0322581		0.244444			1975	4112	0.000243191		0.0026751			1975	0.000243191		0.0026751
1976	4		20			1976	0.121212		0.363636			1976	4600	0.000869565		0.00434783			1976	0.000869565		0.00434783
1977	5		32			1977	0.142857		0.385542			1977	5314	0.000940911		0.00602183			1977	0.000940911		0.00602183
1978	7		21			1978	0.21875		0.381818			1978	6292	0.00111252		0.00333757			1978	0.00111252		0.00333757
1979	13		46			1979	0.240741		0.547619			1979	6912	0.00188079		0.00665509			1979	0.00188079		0.00665509
1980	4		29			1980	0.0512821		0.453125			1980	7618	0.000525072		0.00380677			1980	0.000525072		0.00380677
1981	6		39	1		1981	0.153846		0.506494	0.142857		1981	8441	0.000710816		0.00462031	0.000118469		1981	0.000710816		0.00462031	0.000118469
1982	6		29	3		1982	0.130435		0.446154	0.333333		1982	9378	0.000639795		0.00309234	0.000319898		1982	0.000639795		0.00309234	0.000319898
1983	8		29	1		1983	0.129032		0.426471	0.0833333		1983	9801	0.000816243		0.00295888	0.00010203		1983	0.000816243		0.00295888	0.00010203
1984	10		41	3		1984	0.212766		0.546667	0.272727		1984	10353	0.000965904		0.0039602	0.000289771		1984	0.000965904		0.0039602	0.000289771
1985	21		52	5		1985	0.388889		0.553191	0.277778		1985	10890	0.00192837		0.00477502	0.000459137		1985	0.00192837		0.00477502	0.000459137
1986	14		41	5		1986	0.311111		0.450549	0.454545		1986	11751	0.00119139		0.00348906	0.000425496		1986	0.00119139		0.00348906	0.000425496
1987	20		46	1		1987	0.289855		0.5	0.111111		1987	12005	0.00166597		0.00383174	8.32986e-05		1987	0.00166597		0.00383174	8.32986e-05
1988	18		48	1		1988	0.3		0.5	0.0714286		1988	13184	0.00136529		0.00364078	7.58495e-05		1988	0.00136529		0.00364078	7.58495e-05
1989	20	2	70	2		1989	0.377358	0.028169	0.564516	0.4		1989	13751	0.00145444	0.000145444	0.00509054	0.000145444		1989	0.00145444	0.000145444	0.00509054	0.000145444
1990	17	4	47	13		1990	0.283333	0.0421053	0.451923	0.382353		1990	15035	0.0011307	0.000266046	0.00312604	0.000864649		1990	0.0011307	0.000266046	0.00312604	0.000864649
1991	34	15	119	13		1991	0.34	0.0697674	0.477912	0.240741		1991	15509	0.00219228	0.00096718	0.00767296	0.000838223		1991	0.00219228	0.00096718	0.00767296	0.000838223
1992	45	18	102	15		1992	0.478723	0.0714286	0.412955	0.241935		1992	16386	0.00274625	0.0010985	0.00622483	0.000915416		1992	0.00274625	0.0010985	0.00622483	0.000915416
1993	40	16	115	20		1993	0.373832	0.0487805	0.485232	0.243902		1993	16617	0.00240717	0.000962869	0.00692062	0.00120359		1993	0.00240717	0.000962869	0.00692062	0.00120359
1994	40	16	125	26		1994	0.31746	0.0407125	0.518672	0.22807		1994	17971	0.00222581	0.000890323	0.00695565	0.00144678		1994	0.00222581	0.000890323	0.00695565	0.00144678
1995	36	25	102	25		1995	0.264706	0.049505	0.455357	0.182482		1995	20369	0.00176739	0.00122736	0.00500761	0.00122736		1995	0.00176739	0.00122736	0.00500761	0.00122736
1996	43	44	152	29		1996	0.387387	0.0715447	0.558824	0.109434		1996	23912	0.00179826	0.00184008	0.00635664	0.00121278		1996	0.00179826	0.00184008	0.00635664	0.00121278
1997	53	45	112	30		1997	0.395522	0.0660793	0.528302	0.104167		1997	23354	0.00226942	0.00192686	0.00479575	0.00128458		1997	0.00226942	0.00192686	0.00479575	0.00128458
1998	54	62	112	45		1998	0.377622	0.0757021	0.486957	0.145631		1998	24932	0.00216589	0.00248676	0.00449222	0.00180491		1998	0.00216589	0.00248676	0.00449222	0.00180491
1999	54	82	118	64		1999	0.402985	0.0864979	0.598985	0.137339		1999	25082	0.00215294	0.00326928	0.00470457	0.00255163		1999	0.00215294	0.00326928	0.00470457	0.00255163
2000	35	79	90	73		2000	0.275591	0.071753	0.517241	0.137218		2000	25252	0.00138603	0.00312847	0.00356407	0.00289086		2000	0.00138603	0.00312847	0.00356407	0.00289086
2001	31	70	77	66		2001	0.224638	0.0675676	0.478261	0.111486		2001	24776	0.00125121	0.00282531	0.00310785	0.00266387		2001	0.00125121	0.00282531	0.00310785	0.00266387			Note on chart above: As in Figure 6B, data are reported beginning at the dates where continual neuroscience data are available for each organism.
2002	56	70	70	68		2002	0.405797	0.0633484	0.48951	0.10241		2002	25797	0.0021708	0.00271349	0.00271349	0.00263597		2002	0.0021708	0.00271349	0.00271349	0.00263597
2003	33	68	89	74		2003	0.170984	0.0571909	0.511494	0.10221		2003	27147	0.0012156	0.00250488	0.00327845	0.0027259		2003	0.0012156	0.00250488	0.00327845	0.0027259
2004	33	80	68	115		2004	0.226027	0.0627451	0.433121	0.120798		2004	27462	0.00120166	0.00291312	0.00247615	0.0041876		2004	0.00120166	0.00291312	0.00247615	0.0041876
2005	44	73	49	90		2005	0.325926	0.0593979	0.376923	0.0884956		2005	28508	0.00154343	0.00256068	0.00171882	0.00315701		2005	0.00154343	0.00256068	0.00171882	0.00315701
2006	27	69	74	98		2006	0.190141	0.0535299	0.418079	0.0874219		2006	29586	0.000912594	0.00233218	0.00250118	0.00331238		2006	0.000912594	0.00233218	0.00250118	0.00331238
2007	47	81	43	108		2007	0.288344	0.0614568	0.390909	0.0806572		2007	30217	0.00155542	0.00268061	0.00142304	0.00357415		2007	0.00155542	0.00268061	0.00142304	0.00357415
2008	51	88	54	139		2008	0.269841	0.0623229	0.421875	0.0943652		2008	32052	0.00159116	0.00274554	0.00168476	0.0043367		2008	0.00159116	0.00274554	0.00168476	0.0043367
2009	26	85	57	150		2009	0.176871	0.0585803	0.467213	0.0896593		2009	32798	0.000792731	0.00259162	0.00173791	0.00457345		2009	0.000792731	0.00259162	0.00173791	0.00457345
2010	27	99	49	167		2010	0.182432	0.064918	0.395161	0.0928293		2010	33623	0.000803022	0.00294441	0.00145734	0.00496684		2010	0.000803022	0.00294441	0.00145734	0.00496684
2011	27	100	47	193		2011	0.162651	0.064433	0.364341	0.0902713		2011	35067	0.000769955	0.00285168	0.00134029	0.00550375		2011	0.000769955	0.00285168	0.00134029	0.00550375
2012	20	109	36	251		2012	0.131579	0.0663825	0.266667	0.108752		2012	36240	0.000551876	0.00300773	0.000993377	0.00692605		2012	0.000551876	0.00300773	0.000993377	0.00692605
2013	34	111	34	229		2013	0.167488	0.0691589	0.377778	0.0906931		2013	37665	0.000902695	0.00294703	0.000902695	0.00607992		2013	0.000902695	0.00294703	0.000902695	0.00607992
2014	28	101	32	205		2014	0.158192	0.0593071	0.313725	0.0770677		2014	39030	0.000717397	0.00258775	0.000819882	0.00525237		2014	0.000717397	0.00258775	0.000819882	0.00525237
2015	16	97	34	233		2015	0.091954	0.058895	0.343434	0.082158		2015	39271	0.000407425	0.00247002	0.000865779	0.00593313		2015	0.000407425	0.00247002	0.000865779	0.00593313
2016	15	97	29	210		2016	0.0761421	0.0569918	0.298969	0.0654002		2016	39313	0.000381553	0.00246738	0.000737669	0.00534174		2016	0.000381553	0.00246738	0.000737669	0.00534174
2017	24	96	33	220		2017	0.139535	0.0544218	0.305556	0.0634371		2017	40430	0.000593619	0.00237447	0.000816226	0.0054415		2017	0.000593619	0.00237447	0.000816226	0.0054415
2018	17	109	28	244		2018	0.0949721	0.0630422	0.285714	0.0662503		2018	41782	0.000406874	0.00260878	0.000670145	0.00583984		2018	0.000406874	0.00260878	0.000670145	0.00583984
2019	12	79	16	267		2019	0.0736196	0.0531987	0.207792	0.0682341		2019	45057	0.000266329	0.00175333	0.000355106	0.00592583		2019	0.000266329	0.00175333	0.000355106	0.00592583
2020	21	93	21	262		2020	0.111702	0.0579078	0.328125	0.0601884		2020	48221	0.000435495	0.00192862	0.000435495	0.00543332		2020	0.000435495	0.00192862	0.000435495	0.00543332
2021	14	93	18	280		2021	0.0588235	0.0552585	0.272727	0.057073		2021	52864	0.000264831	0.00175923	0.000340496	0.00529661		2021	0.000264831	0.00175923	0.000340496	0.00529661
2022	10	93	13	259		2022	0.0689655	0.0566382	0.270833	0.0580457		2022	50263	0.000198954	0.00185027	0.00025864	0.0051529		2022	0.000198954	0.00185027	0.00025864	0.0051529
